# Supplementary material for: Study on the Influence of Protector Design on the Biomechanical Characteristics of Knee Joint Movement
Source: Sensors (Basel). 2026 Mar 31;26(7):2168. doi: 10.3390/s26072168 (PMC13075084; doi:10.3390/s26072168)
Supplement: Supplementary file 1 [file sensors-26-02168-s001.zip]

Archive with 1 entries (1 files):
- sensors-4156715-supplementary.pdf
